# Supplementary material for: Urine Cell-Free MicroRNAs in Localized Prostate Cancer Patients
Source: Cancers (Basel). 2022 May 12;14(10):2388. doi: 10.3390/cancers14102388 (PMC9139357; doi:10.3390/cancers14102388)
Supplement: Supplementary file 1 [file cancers-14-02388-s001.zip]

Archive with 1 entries (1 files):
- cancers-1690887-supplementary.pdf
